# Supplementary material for: MALDI-MSI Profiling of Effusion Cytology Cell Blocks Distinguishes High-Grade Serous Ovarian Carcinoma from Benign Effusions
Source: Cancers (Basel). 2026 Jul 15;18(14):2266. doi: 10.3390/cancers18142266 (PMC13406744; doi:10.3390/cancers18142266)
Supplement: Supplementary file 1 [file cancers-18-02266-s001.zip]

Archive with 1 entries (1 files):
- cancers-4383897-supplementary.xlsx
