# Supplementary material for: MALDI-MSI Profiling of Effusion Cytology Cell Blocks Distinguishes High-Grade Serous Ovarian Carcinoma from Benign Effusions
Source: Cancers (Basel). 2026 Jul 15;18(14):2266. doi: 10.3390/cancers18142266 (PMC13406744; doi:10.3390/cancers18142266)
Supplement: Supplementary file 1 [file cancers-18-02266-s001.zip › cancers-4383897-supplementary.xlsx]

## Sheet: Figure S1
	Figure S1. Spectral data comparison between two different tissue thicknesses (3, 5 µm) of non-tumor (A) and tumor (B) samples. Peak intensities were higher in the 3 µm tissues in both tumor and non-tumor samples.

## Sheet: Table S1
	Table S1. Clinical characteristics of the study cohort included in the study
	Patient Referent Number	Patient Age	Tumor (T) Non-Tumor (NT)	Ovarian tumor type	Sample Type	Other Tumors / Therapy
	1	82	T	high grade serous ovarian carcinoma	Pleural effusion	na
	2	86	T	high grade serous ovarian carcinoma	Pleural effusion	na
	3	89	T	high grade serous ovarian carcinoma	Ascites	na
	4	72	T	high grade serous ovarian carcinoma	Ascites	na
	5	51	T	high grade serous ovarian carcinoma	Pleural effusion	current mammary tumor (low differentiated adenocarcinoma) under Paclitaxel weekly (after 7 cycles)
	6	63	T	high grade serous ovarian carcinoma	Pleural effusion	na
	7	71	T	high grade serous ovarian carcinoma	Ascites	na
	8	89	T	high grade serous ovarian carcinoma	Ascites	na
	9	67	T	high grade serous ovarian carcinoma	Ascites	na
	10	68	T	high grade serous ovarian carcinoma	Ascites	na
	11	67	T	high grade serous ovarian carcinoma	Ascites	na
	12	84	T	high grade serous ovarian carcinoma	Ascites	na
	13	61	T	high grade serous ovarian carcinoma	Pleural effusion	na
	14	79	T	high grade serous ovarian carcinoma	Ascites	na
	15	83	T	high grade serous ovarian carcinoma	Pleural effusion	na
	16	66	T	high grade serous ovarian carcinoma	Pleural effusion	na
	17	83	T	high grade serous ovarian carcinoma	Ascites	na
	18	83	T	high grade serous ovarian carcinoma	Ascites	Liver metastase
	19	89	NT	na	Pleural effusion	Dasatinib therapy for urothelial carcinoma.
	20	87	NT	na	Pleural effusion	na
	21	89	NT	na	Pleural effusion	na
	22	74	NT	na	Pleural effusion	na
	23	75	NT	na	Pleural effusion	na
	24	87	NT	na	Pleural effusion	na
	25	68	NT	na	Pleural effusion	na
	26	78	NT	na	Pleural effusion	na
	27	92	NT	na	Pleural effusion	na
	28	80	NT	na	Pleural effusion	na
	29	61	NT	na	Pleural effusion	na
	30	79	NT	na	Pleural effusion	na
	31	62	NT	na	Pleural effusion	Current Esophageal carcinoma
	32	26	NT	na	Pleural effusion	na
	33	36	NT	na	Pleural effusion	na
	34	79	NT	na	Pleural effusion	Known ovarian carcinoma
	35	94	NT	na	Pleural effusion	na
	36	71	NT	na	Pleural effusion	na
	37	64	NT	na	Pleural effusion	na
	38	61	NT	na	Pleural effusion	na
	39	67	NT	na	Pleural effusion	known non-small cell lung cancer
	40	83	NT	na	Pleural effusion	Known Breast carcinoma
	41	61	NT	na	Pleural effusion	na

## Sheet: Table S2
	Table S2. Setup trypsin and matrix deposition method
	Reagent	Number of layers	Flow rate (mL·min-1)	Nozzle velocity (mL·min-1)	Track spacing (mm)	Spray pattern	Nozzle Temperature (°C)	Nozzle height (mm)	Pressure (psi)	Drying time (sec)
	Trypsin	16	0.014	750	2	CC	30	40	10	0
	Matrix	4	0.12	1200	3	HH	75	40	10	0

## Sheet: Table S3
	Table S3: Performance metrics for patient-level classification models *.
	Model	Sensitivity % (95% CI 2)	Specificity % (95% CI)	Precision %	Balanced Accuracy	Accuracy % (95% CI)
	LDA 1 - SCiLS Lab	83.3 (60.8–94.2)	78.3 (58.1–90.3)	75.0	80.8	80.5 (66.0–89.8)
	LDA - R Statistics	89 (67–97)	87.0 (67.9–95.5)	84.2	87.9	87.8 (74.5–94.7)
	SVM 3 - R Statistics	94.4 (74.2–99.0)	91.3 (73.2–97.6)	89.5	92.9	92.7 (80.6–97.5)
	* Sensitivity, specificity, and overall accuracy are reported with 95% confidence intervals (Wilson method). Precision and balanced accuracy (defined as the mean of sensitivity and specificity) are also provided.
	1 LDA= Linear discriminant analysis, 2 Confidence intervals, 3 SVM = Support Vector Machine.

## Sheet: Table S4
		Table S4. Detailed MS/MS Identification Results for Annotated Peptides
		Peptide sequence/modification	m/z	Charge State	Mass (exp)	Mass (calc)	Error ppm	Entry Name
		DDQIHILK	981.537	2	980.529	980.53	-0.550723	LOX5_HUMAN
		RLSELLR	443.777	2	885.539	885.54	-0.609797	HS90B_HUMAN
		QGALELIK	436.266	2	870.518	870.518	-0.735194	CO3_HUMAN
		VGPEADKYR	517.767	2	1033.52	1033.52	-0.320874	PGAM1_HUMAN
		GLGHTGGTLDK	528.278	2	1054.54	1054.54	-0.512071	TYPH_HUMAN
		VYSTSVTGSR	528.77	2	1055.52	1055.53	-0.511594	SH3L3_HUMAN
		SQEMVHLVNK	592.808	2	1183.6	1183.6	-0.456234	CD44_HUMAN
		VSGAQEMVSSAK	597.295	2	1192.58	1192.58	-0.452801	PLIN3_HUMAN
		DSGFQMNQLR	598.28	2	1194.55	1194.55	-0.421032	TRFE_HUMAN
		EGYYGYTGAFR	642.288	2	1282.56	1282.56	-0.452055	TRFE_HUMAN
		DGDFENPVPYTGAVK	804.88	2	1607.75	1607.75	-0.335874	ERP29_HUMAN
		ALPFWNEEIVPQIK/YYWGGQYTWDM[147]AK	842.459	2	1682.9	1682.9	-0.320874	PGAM1_HUMAN
		YYWGGQYTWDMAK	592.808	2	1683.7	1683.7	-0.320722	FIBB_HUMAN
		AADPPAENSSAPEAEQGGAE	949.406	2	1896.8	1896.8	-0.28469	YBOX1_HUMAN
		PSPAISVSVSAPAFYAPQK	959.009	2	1916	1916	-0.281836	ZYX_HUMAN
		TLTGTAALTVQSQEDNLR	959.497	2	1916.98	1916.98	-0.281693	LKHA4_HUMAN

## Sheet: Table S5
	Table S5. Summary of Proteins Differentially Expressed Between High-Grade Serous Ovarian Carcinoma (HGSOC) and Benign Ovarian Tissues
	Protein Identified	Regulation in HGSOC	Biological Significance in HGSOC	Key References
	Complement Component 3	Increased	Tumor-associated inflammation, immune modulation, complement activation	30, 31
	Zyxin	Decreased	Focal adhesion, actin remodeling, mechanotransduction	32
	Fibrinogen beta chain	Decreased	Coagulation and extracellular matrix remodeling	33
	Fibrinogen gamma chain	Decreased	Coagulation and extracellular matrix remodeling	33
	Serotransferrin	Decreased	Iron transport and metabolic adaptation	34, 35
	Arachidonate 5-lipoxygenase	Decreased	Lipid inflammatory signaling	37, 39
	Perilipin-3	Decreased	Altered lipid metabolism	38
	Leukotriene A-4 hydrolase	Decreased	Inflammatory lipid signaling	36, 37
	Endoplasmic reticulum resident protein 29	Decreased	protein folding, endoplasmic reticulum stress response, and epithelial cell differentiation	41, 42
	CD44 antigen	Decreased	Altered cell adhesion	44, 46
	Heat shock protein HSP 90-beta	Decreased	Protein folding, stabilization of oncogenic pathways	45
